# Supplementary material for: Real‐World Data on the p.Gly17Val RHOA Mutation in Diagnosing T Follicular Helper Cell Lymphomas
Source: Cancer Med. 2025 May 10;14(9):e70955. doi: 10.1002/cam4.70955 (PMC12065079; doi:10.1002/cam4.70955)
Supplement: Supplementary file 1 — Table S1. Patients included in this study. Table S2. Patients who examined G17V RHOA mutation for the first time. Table S3. ddPCR for G17V RHOA mutation negative cases. Table S4. Relation between clinical data and p.Gly17Val RHOA mutation positivity, including patient 125. [file CAM4-14-e70955-s001.xlsx]

## Sheet: Table S1 (N=224) 
Table S1. Patients included in this study.
ID	Consultation	Diagnosis	Sample types	G17V
1	first time	AITL	lymph node	0
2	first time	MALT	thyroid	0
3	first time	Plasmablastic lymphoma	lymph node	0
4	first time	PTCL-Tfh	skin	1
5	first time	DLBCL	lymph node	0
6	first time	AITL	lymph node	0
7	first time	Castleman	lymph node	0
8	first time	Others(hyperplastic lymphoid tissue)	lymph node	0
9	first time	IVLBCL	bone marrow	0
10	first time	Carcinoma	lymph node	0
11	first time	Others(reactive follicular hyperplasia)	lymph node	0
12	first time	PTCL-NOS	lymph node/plasma	1
13	first time	AITL	blood	0
14	first time	DLBCL	lymph node	0
15	first time	OIIA-LPD	bone marrow	0
16	first time	Others(epididymitis and testitis)	testis	0
17	first time	AML	bone marrow	0
18	first time	SRPSBCL	lymph node	0
20	first time	FL	lymph node	0
21	first time	OIIA-LPD	lymph node	0
22	first time	SMZL	lymph node	0
23	first time	DLBCL	lymph node	0
24	first time	Others(brachial cyst with chronic inflamation)	lymph node	0
25	relapse	AITL	lymph node	1
26	first time	DLBCL	retroperitoneal tumor	0
27	relapse	AITL	skin	1
28	first time	OIIA-LPD	bone marrow	0
29	first time	PTCL-NOS	bone marrow	0
30	first time	CHL	lymph node	0
31	first time	AA	bone marrow	0
32	first time	FL	bone marrow	0
33	during treatment	AIHA	bone marrow	0
34	first time	Takayasu arteritis	lymph node	0
35	first time	LPL	bone marrow	0
36	first time	MDS	pleural effusion	0
38	first time	ATL	bone marrow	0
39	first time	HL(CHL)	lymph node	0
40	first time	PTLD	lymph node	0
41	first time	ALK-ALCL	bone marrow	0
42	relapse	ENKTL	bone marrow	0
43	first time	HES	lymph node	0
44	first time	AML	bone marrow	0
45	first time	FL	lymph node	0
46	first time	Castleman	retroperitoneal tumor	0
47	relapse	DLBCL	lymph node	0
48	first time	Others(lymphoid hyperplasia)	lymph node	0
49	relapse	PTCL-NOS	lymph node	0
50	first time	AOSD	bone marrow	0
51	first time	Carcinoma	gastric tumor	0
52	first time	AITL	lymph node/plasma	1
53	relapse	AITL	lymph node	0
54	first time	OIIA-LPD	tonsil	0
55	first time	PTCL-NOS	lymph node	0
56	first time	Others(atypical paracortical hyperplasia)	lymph node	0
57	relapse	LPL/WM,MM	blood	0
58	first time	Others(atypecal lymphoid hyperplasia)	lymph node	0
59	relapse	T-cell lymphoma(hepatosplenic )	bone marrow	0
60	first time	PTCL-NOS	lymph node	0
61	first time	Gray zone lymphoma	mediastinal tumor	0
62	first time	Carcinoma	retroperitoneal tumor	0
63	first time	HES	lymph node	0
64	first time	OIIA-LPD	plasma	0
65	first time	CAEBV	bone marrow	0
66	relapse	AITL	blood	1
67	first time	Others(atypical paracortical hyperplasia)	lymph node	0
68	first time	Others(limphadenitis with focal necrosis)	lymph node	0
69	first time	HL(CHL)	lymph node	0
70	relapse	T-cell lymphoma(γδT cell lymphoma)	cerebrum	0
71	first time	Others(reactive llymphoid hyperplasia)	skin	0
72	relapse	AITL	lymph node	1
73	relapse	Castleman	lymph node	0
74	first time	Others(fever of unknown origin)	bone marrow	0
75	first time	MDS	plasma	0
76	first time	OIIA-LPD	lymph node	0
77	relapse	AITL	lymph node	0
78	first time	Carcinoma	lymph node	0
79	first time	PTCL-NOS	lymph node	0
80	first time	OIIA-LPD	lymph node	0
81	first time	HL(CHL)	lymph node	0
82	relapse	ATL	bone marrow	0
83	first time	Others(mildly swollen lymphnode)	lymph node	0
84	first time	Carcinoma	lymph node	0
85	first time	ALK-ALCL	bone marrow	0
86	first time	FL	bone marrow	0
87	first time	Carcinoma	lymph node	0
88	first time	AITL	lymph node/pericardial effusion	1
89	during treatment	T-cell lymphoma	bone marrow	0
90	relapse	PTCL-NOS	pharyngeal tumor	0
91	during treatment	AITL	bone marrow	0
92	first time	Others(fever of unknown origin)	lymph node	0
93	first time	HL(CHL)	lymph node	0
95	first time	SLE	lymph node	0
96	first time	HL(NSCHL)	lymph node	0
97	first time	Sarcoidosis	bone marrow	0
99	relapse	AITL	FFPE	0
100	relapse	AITL	bone marrow	1
101	first time	DLBCL	lymph node	0
102	first time	T-cell lymphoma(CTCL)	skin	0
103	first time	ALK-ALCL	bone marrow	0
104	first time	OIIA-LPD	lymph node	0
105	first time	ATL	skin	0
106	first time	NKTL	nasopharyngeal tumor	0
107	first time	PTCL-NOS	lymph node	0
108	relapse	Burkitt lymphoma	lymph node	0
109	relapse	AML	blood	0
110	first time	HL(MCHL)	lymph node	0
111	first time	DLBCL	lymph node	0
112	first time	AITL	lymph node	0
113	first time	ALK+ALCL	bone marrow	0
114	first time	DLBCL	bone marrow	0
115	first time	PMBCL	bone marrow	0
116	first time	AL amyloidosis	bone marrow	0
117	first time	IVLBCL	bone marrow	0
118	first time	FL	lymph node	0
119	first time	HL(CHL)	FFPE	0
120	first time	ENKTL	small-intestinal tumor	0
121	first time	Carcinoma	lymph node	0
122	first time	PTCL-NOS	lymph node	0
123	first time	T-cell lymphoma with Tfh phenotype	bone marrow/ascites	1
124	first time	T-cell lymphoma(follicular T-cell lymphoma)	lymph node	0
125	first time	AITL	lymph node	0
126	first time	MDS	bone marrow	0
127	first time	Others(fever of unknown origin)	bone marrow	0
128	first time	Others(perivascular dermatitis)	lymph node	0
129	first time	ENKTL	bone marrow	0
130	first time	DLBCL	bone marrow	0
131	first time	T-cell lymphoma (subcutaneous panniculitis-like)	skin	0
132	first time	PTCL-NOS	lymph node	0
133	first time	SMZL	spleen	0
134	relapse	Plasmacytoma	plasma	0
135	first time	Others(dermatopathic lymohadenopathy)	lymph node	0
138	first time	AITL	bone marrow	1
139	first time	ALK-ALCL	bone marrow	0
140	first time	AOSD	bone marrow	0
141	first time	Carcinoma	lymph node	0
142	first time	LPL	lymph node	0
143	first time	PTCL-NOS	lymph node	0
144	first time	OIIA-LPD	lymph node	0
145	during treatment	PTCL-NOS	bone marrow	0
146	first time	MCL	lymph node	0
147	first time	AOSD	plasma	0
148	first time	ENKTL	nasopharyngeal tumor	0
149	first time	B-ALL	bone marrow	0
150	first time	Castleman	bone marrow	0
151	first time	Others(IVL susp)	blood	0
152	first time	Others(limphadenitis with focal necrosis)	lymph node	0
153	first time	PTCL-Tfh	FFPE	1
154	relapse	T-cell/hystiocyte-rich large B-cell lymphoma	lymph node	0
155	first time	Kikuchi disease	blood	0
156	first time	PTCL-NOS	bone marrow	0
157	first time	FL	lymph node	0
158	first time	CLL	plasma	0
159	first time	AITL	lymph node/plasma	1
160	relapse	MF	bone marrow	0
161	first time	PTCL-NOS	lymph node	0
162	first time	DLBCL	plasma	0
163	first time	PTCL-NOS	lymph node	0
164	first time	Carcinoma	lymph node	0
165	relapse	PTCL-NOS	lymph node	0
166	first time	DLBCL	lymph node	0
167	first time	AOSD	lymph node	0
169	refractry	AITL	plasma	0
170	first time	Others(fever of unknown origin)	bone marrow	0
171	first time	T-cell lymphoma	bone marrow	0
172	first time	Others	spinal tissue	0
173	first time	DLBCL	bone marrow	0
174	first time	HES	lymph node	0
175	first time	DLBCL	lymph node	0
176	first time	T-cell lymphoma (hepatosplenic)	bone marrow	0
177	first time	Carcinoma	lymph node	0
178	first time	DLBCL	lymph node	0
179	first time	TAFRO	bone marrow	0
180	relapse	AITL	lymph node	1
181	first time	FL	lymph node	0
182	first time	T-LBL	lymph node	0
184	first time	T-LBL	bone marrow	0
185	first time	IVLBCL	bone marrow	0
186	first time	Castleman	adrenal tumor	0
187	first time	DLBCL	lymph node	0
189	first time	DLBCL	bone marrow	0
190	first time	ATL	skin	0
191	first time	DLBCL	lymph node	0
192	first time	PELL	ascites	0
193	first time	Sarcoidosis	lymph node	0
194	first time	Castleman	lymph node	0
195	first time	ML	pleural effusion	0
196	first time	Others(inflamatory pseudotumor)	lymph node	0
197	first time	Others(pelicarditis)	blood	0
198	first time	OIIA-LPD	lymph node	0
199	first time	CAEBV	plasma	0
200	first time	DLBCL	nasopharyngeal tumor	0
201	first time	CAEBV	bone marrow	0
202	first time	Others	blood	0
203	first time	Sarcoma	lymph node	0
204	first time	ATL	blood	0
205	relapse	AITL	lymph node	1
206	first time	AITL	lymph node	0
207	first time	Plasmablastic lymphoma	skin	0
208	first time	ENKTL	bone marrow	0
209	first time	DLBCL	skin	0
210	first time	DLBCL	bone marrow	0
211	first time	AOSD	plasma	0
212	first time	ATL	bone marrow	0
213	first time	DLBCL	bone marrow	0
214	first time	AITL	FFPE	1
215	first time	ATL	lymph node	0
216	first time	DLBCL	bone marrow	0
217	first time	TAFRO	lymph node	0
218	first time	AITL	lymph node/plasma	1
219	first time	PTCL-NOS	bone marrow	0
220	first time	melignant melanoma	nasopharyngeal tumor	0
221	first time	MF	skin	0
222	first time	AITL	bone marrow	0
223	first time	Others	intervertebral tumor	0
224	first time	T-cell lymphoma	bone marrow	0
225	first time	FL	lymph node	0
226	first time	CLL	blood	0
227	first time	IVLBCL	bone marrow	0
228	first time	Others	lymph node	0
229	first time	PTCL-Tfh	bone marrow	0
230	first time	PTCL-NOS	lymph node	0
231	first time	Others(fever of unknown origin)	plasma	0
232	first time	ML	bone marrow	0
233	relapse	PTCL-NOS	lymph node	0

## Sheet: Table S2 (N=186）
Table S2. Patients who examined G17V RHOA mutation for the first time.
ID	Diagnosis	Symptom	LDH	sIL2R	LDH	sIL2R	G17V
1	AITL	Lymphadenopathy Skinrash	204	3330	0	1	0
2	MALT	Other	251	9480	0	1	0
3	Plasmablastic lymphoma	Fever Lymphadenopathy	387	103000	1	1	0
4	PTCL-Tfh	Lymphadenopathy Skinrash	167	476	0	0	1
5	DLBCL	Lymphadenopathy	452	12400	1	1	0
6	AITL	Fever Lymphadenopathy Skinrash	278	6642	0	1	0
7	Castleman	Lymphadenopathy	140	720	0	0	0
8	Others	Lymphadenopathy	153	368	0	0	0
9	IVLBCL	Fever	721	7480	1	1	0
10	Carcinoma	Lymphadenopathy	204	581	0	0	0
11	Others	Lymphadenopathy	191	541	0	0	0
12	PTCL-NOS	Lymphadenopathy	296	3240	1	1	1
13	AITL	Fever Lymphadenopathy Skinrash	514	2900	1	1	0
14	DLBCL	Lymphadenopathy	169	329	0	0	0
15	OIIA-LPD	Lymphadenopathy	3386	5570	1	1	0
16	Others	Other	161	702	0	0	0
17	AML	Other	875	401	1	0	0
18	SRPSBCL	Other	329	1610	1	0	0
20	FL	Lymphadenopathy	147	446	0	0	0
21	OIIA-LPD	Lymphadenopathy	387	10000	1	1	0
22	SMZL	Other	202	1520	0	0	0
23	DLBCL	Lymphadenopathy	231	754	0	0	0
24	Others	Lymphadenopathy	162	159	0	0	0
26	DLBCL	Lymphadenopathy	426	3700	1	1	0
28	OIIA-LPD	Lymphadenopathy	551	6740	1	1	0
29	PTCL-NOS	Fever Lymphadenopathy	400	2000	1	0	0
30	CHL	Lymphadenopathy	286	1967	0	0	0
31	AA	Fever	748	4280	1	1	0
32	FL	Lymphadenopathy	138	1940	0	0	0
34	Takayasu arteritis	Fever Lymphadenopathy	206	659	0	0	0
35	LPL	Lymphadenopathy	129	1640	0	0	0
38	ATL	Lymphadenopathy	397	22115	1	1	0
39	HL(CHL)	Lymphadenopathy	245	688	0	0	0
40	PTLD	Fever Lymphadenopathy	1676	16500	1	1	0
41	ALK-ALCL	Lymphadenopathy	169	314	0	0	0
43	HES	Skinrash	342	2914	1	1	0
44	AML	Fever	559	1960	1	0	0
45	FL	Lymphadenopathy	160	698	0	0	0
46	Castleman	Skinrash	204	166	0	0	0
48	Others	Lymphadenopathy Skinrash	227	965	0	0	0
50	AOSD	Fever Lymphadenopathy Skinrash	1022	3962	1	1	0
51	Carcinoma	Lymphadenopathy	974	1640	1	0	0
52	AITL	Fever Lymphadenopathy	235	3450	0	1	1
54	OIIA-LPD	Lymphadenopathy	255	2512	0	1	0
55	PTCL-NOS	Fever Lymphadenopathy Skinrash	503	817	1	0	0
56	Others	Other	252	441	0	0	0
58	Others	Fever	147	3680	0	1	0
60	PTCL-NOS	Fever Lymphadenopathy	263	2859	0	1	0
61	Gray zone lymphoma	Lymphadenopathy	264	1230	0	0	0
62	Carcinoma	Lymphadenopathy	189	1060	0	0	0
63	HES	Lymphadenopathy	173	8550	0	1	0
64	OIIA-LPD	Lymphadenopathy	239	1900	0	0	0
65	CAEBV	Lymphadenopathy	595	1250	1	0	0
67	Others	Lymphadenopathy Skinrash	358	12000	1	1	0
68	Others	Fever Lymphadenopathy	227	480	0	0	0
69	HL(CHL)	Lymphadenopathy	240	3940	0	1	0
71	Others	Skinrash	207	228	0	0	0
74	Others	Fever	588	3740	1	1	0
76	OIIA-LPD	Lymphadenopathy	130	1940	0	0	0
78	Carcinoma	Lymphadenopathy	210	1580	0	0	0
79	PTCL-NOS	Lymphadenopathy	514	10600	1	1	0
80	OIIA-LPD	Lymphadenopathy	155	4210	0	1	0
81	HL(CHL)	Lymphadenopathy	199	997	0	0	0
83	Others	Lymphadenopathy	238	476	0	0	0
84	Carcinoma	Lymphadenopathy	237	534	0	0	0
85	ALK-ALCL	Lymphadenopathy	205	836	0	0	0
86	FL	Other	242	1110	0	0	0
87	Carcinoma	Lymphadenopathy	201	277	0	0	0
88	AITL	Lymphadenopathy	293	2310	1	1	1
92	Others	Fever Lymphadenopathy	371	1390	1	0	0
93	HL(CHL)	Lymphadenopathy Skinrash	590	19900	1	1	0
95	SLE	Lymphadenopathy Skinrash	520	1780	1	0	0
96	HL(NSCHL)	Fever Lymphadenopathy Skinrash	208	1990	0	0	0
97	Sarcoidosis	Lymphadenopathy	196	6890	0	1	0
101	DLBCL	Lymphadenopathy	908	5290	1	1	0
102	T-cell lymphoma	Skinrash	237	911	0	0	0
103	ALK-ALCL	Lymphadenopathy Skinrash	161	1120	0	0	0
104	OIIA-LPD	Lymphadenopathy	260	1983	0	0	0
105	ATL	Lymphadenopathy	174	896	0	0	0
106	NKTL	Lymphadenopathy	173	849	0	0	0
107	PTCL-NOS	Lymphadenopathy	233	212	0	0	0
110	HL(MCHL)	Fever Lymphadenopathy	286	2000	0	0	0
111	DLBCL	Lymphadenopathy	265	1430	0	0	0
112	AITL	Fever Lymphadenopathy	220	4900	0	1	0
113	ALK+ALCL	Fever Lymphadenopathy	184	5450	0	1	0
114	DLBCL	Other	294	6830	1	1	0
115	PMBCL	Lymphadenopathy	266	812	0	0	0
116	AL amyloidosis	Other	242	199	0	0	0
117	IVLBCL	Fever	435	2740	1	1	0
118	FL	Lymphadenopathy	233	2130	0	0	0
119	HL(CHL)	Fever Lymphadenopathy	177	463	0	0	0
120	ENKTL	Fever	325	634	1	0	0
121	Carcinoma	Lymphadenopathy	263	1541	0	0	0
122	PTCL-NOS	Fever Lymphadenopathy Skinrash	1887	3620	1	1	0
123	T-cell lymphoma with Tfh phenotype	Lymphadenopathy Skinrash	321	8880	1	1	1
124	T-cell lymphoma	Lymphadenopathy	206	1040	0	0	0
125	AITL	Fever Lymphadenopathy Skinrash	281	26700	0	1	0
127	Others	Fever	102	655	0	0	0
128	Others	Lymphadenopathy	470	2280	1	0	0
129	ENKTL	Skinrash	207	399	0	0	0
130	DLBCL	Lymphadenopathy	837	5070	1	1	0
131	T-cell lymphoma	Fever	861	1930	1	0	0
132	PTCL-NOS	Skinrash	334	6690	1	1	0
133	SMZL	Lymphadenopathy	524	11600	1	1	0
135	Others	Lymphadenopathy Skinrash	204	2340	0	1	0
138	AITL	Fever Lymphadenopathy	372	4000	1	1	1
139	ALK-ALCL	Lymphadenopathy	146	465	0	0	0
140	AOSD	Fever Skinrash	4150	1730	1	0	0
141	Carcinoma	Lymphadenopathy	323	1500	1	0	0
142	LPL	Lymphadenopathy	325	7320	1	1	0
143	PTCL-NOS	Lymphadenopathy	240	1010	0	0	0
144	OIIA-LPD	Lymphadenopathy	366	1330	1	0	0
146	MCL	Lymphadenopathy	720	6660	1	1	0
147	AOSD	Fever	849	1900	1	0	0
148	ENKTL	Fever Lymphadenopathy	194	613	0	0	0
149	B-ALL	Fever	472	12600	1	1	0
150	Castleman	Fever	131	1120	0	0	0
151	Others	Fever	1371	1820	1	0	0
152	Others	Lymphadenopathy	155	636	0	0	0
153	PTCL-NOS	Fever Lymphadenopathy Skinrash	658	16741	1	1	1
155	Kikuchi disease	Fever Lymphadenopathy	252	817	0	0	0
156	PTCL-NOS	Fever Lymphadenopathy Skinrash	1280	1950	1	0	0
157	FL	Lymphadenopathy	170	1700	0	0	0
158	CLL	Lymphadenopathy	301	1360	1	0	0
159	AITL	Lymphadenopathy Skinrash	163	3120	0	1	1
161	PTCL-NOS	Fever Lymphadenopathy	647	5420	1	1	0
162	DLBCL	Other	205	551	0	0	0
163	PTCL-NOS	Lymphadenopathy	275	20600	0	1	0
166	DLBCL	Lymphadenopathy Skinrash	878	3630	1	1	0
167	AOSD	Fever Lymphadenopathy	1376	2580	1	1	0
170	Others	Fever	105	1710	0	0	0
171	T-cell lymphoma	Lymphadenopathy	265	1910	0	0	0
172	Others	Other	178	2220	0	0	0
173	DLBCL	Fever Lymphadenopathy	545	4280	1	1	0
174	HES	Fever Lymphadenopathy Skinrash	1292	8500	1	1	0
175	DLBCL	Lymphadenopathy	412	22700	1	1	0
176	T-cell lymphoma	Fever Skinrash	211	3140	0	1	0
177	Carcinoma	Lymphadenopathy	137	379	0	0	0
178	DLBCL	Lymphadenopathy	449	1970	1	0	0
179	TAFRO	Fever	218	1140	0	0	0
181	FL	Lymphadenopathy	153	846	0	0	0
182	T-LBL	Lymphadenopathy	200	661	0	0	0
184	T-LBL	Lymphadenopathy	138	441	0	0	0
185	IVLBCL	Fever	1016	4230	1	1	0
186	Castleman	Other	130	778	0	0	0
187	DLBCL	Fever Lymphadenopathy	428	6820	1	1	0
189	DLBCL	Other	205	493	0	0	0
190	ATL	Skinrash	174	1190	0	0	0
191	DLBCL	Lymphadenopathy	525	14500	1	1	0
192	PELL	Other	221	662	0	0	0
193	Sarcoidosis	Lymphadenopathy	162	1640	0	0	0
194	Castleman	Lymphadenopathy	136	933	0	0	0
195	ML	Fever Lymphadenopathy	538	8470	1	1	0
197	Others	Fever	174	657	0	0	0
198	OIIA-LPD	Fever Lymphadenopathy	241	5820	0	1	0
199	CAEBV	Fever Lymphadenopathy	376	3640	1	1	0
200	DLBCL	Lymphadenopathy	163	590	0	0	0
201	CAEBV	Fever	440	2380	1	1	0
202	Others	Lymphadenopathy	3806	779	1	0	0
203	Sarcoma	Lymphadenopathy	360	309	1	0	0
204	ATL	Fever Lymphadenopathy	789	21500	1	1	0
206	AITL	Lymphadenopathy	191	2130	0	0	0
207	Plasmablastic lymphoma	Lymphadenopathy Skinrash	316	1880	1	0	0
208	ENKTL	Lymphadenopathy	626	3984	1	1	0
209	DLBCL	Lymphadenopathy Skinrash	875	3992	1	1	0
210	DLBCL	Fever Lymphadenopathy	684	5616	1	1	0
211	AOSD	Fever Skinrash	5479	6755	1	1	0
212	ATL	Skinrash	237	1756	0	0	0
213	DLBCL	Lymphadenopathy	2084	7139	1	1	0
214	AITL	Fever Lymphadenopathy Skinrash	319	1826	1	0	1
215	ATL	Skinrash	551	2663	1	1	0
216	DLBCL	Lymphadenopathy	1440	13117	1	1	0
217	TAFRO	Fever Lymphadenopathy	171	2197	0	0	0
218	AITL	Fever Lymphadenopathy	423	3500	1	1	1
219	PTCL-NOS	Lymphadenopathy	372	1283	1	0	0
221	MF	Lymphadenopathy Skinrash	217	1155	0	0	0
222	AITL	Lymphadenopathy	113	258	0	0	0
223	Others	Other	162	518	0	0	0
224	T-cell lymphoma	Skinrash	272	458	0	0	0
225	FL	Lymphadenopathy	169	183	0	0	0
226	CLL	Other	179	335	0	0	0
227	IVLBCL	Fever	506	31239	1	1	0
229	PTCL-Tfh	Other	159	341	0	0	0
230	PTCL-NOS	Lymphadenopathy	94	1178	0	0	0
231	Others	Fever Lymphadenopathy	755	10685	1	1	0
232	ML	Fever Lymphadenopathy	485	14892	1	1	0

## Sheet: Table S3
Table S3. ddPCR for G17V RHOA mutation negative cases.
ID	Consultation	Diagnosis	Sample types	G17V	sample_ID	G17V
1	first time	AITL	lymph node	0	D-1225	0
6	first time	AITL	lymph node	0	D-502	0
13	first time	AITL	blood	0	D-877	0
53	relapse	AITL	lymph node	0	D-1094	0.00047
77	relapse	AITL	lymph node	0	D-98	0
91	during treatment	AITL	bone marrow	0	D-286	0
99	relapse	AITL	FFPE	0	no available sample
112	first time	AITL	lymph node	0	D-955	0
125	first time	AITL	lymph node	0	D-333	0.00715
169	refractry	AITL	plasma	0	no available sample
206	first time	AITL	lymph node	0	D-346	0
222	first time	AITL	bone marrow	0	D-522	0

## Sheet: Table S4
Table S4. Relation between clinical data and p.Gly17Val RHOA mutation positivity, including patient 125.
Clinical symptoms				p.Gly17Val RHOA mutation		OR (95% CI)	P-value
Fever	skin rash	LN	sIL2R	positive, N (%)	negative, N (%)
				N=11	N=175
●				6 (54)	55 (31)	2.62 (0.76-9.44)	0.12
	●			6 (54)	32 (18)	5.36 (1.53-19.7)	0.008
		●		11 (100)	126 (72)	9.00 (1.13-1163)	0.034
			●	9 (82)	66 (38)	7.43 (1.85-49.7)	0.012
●	●			3 (27)	11 (6.3)	5.59 (1.11-22.7)	0.021
●			●	5 (45)	32 (18)	3.72 (1.02-13.1)	0.039
	●		●	4 (36)	16 (9.1)	5.68 (1.37-21.0)	0.011
		●	●	9 (82)	50 (29)	11.3 (2.78-75.5)	0.002
●	●		●	2 (18)	7 (4.0)	5.33 (0.73-26.3)	0.055
either or both		●		9 (82)	44 (25)	13.4 (3.30-90.1)	0.001
either or both		●	●	7 (64)	27 (15)	9.59 (2.71-38.8)	<0.001
